# Supplementary material for: Extract of Ephedra sinica Stapf Induces Browning of Mouse and Human White Adipocytes
Source: Foods. 2022 Apr 1;11(7):1028. doi: 10.3390/foods11071028 (PMC8998140; doi:10.3390/foods11071028)
Supplement: Supplementary file 1 [file foods-11-01028-s001.zip]

Archive with 1 entries (1 files):
- foods-1643665-supplementary.pdf
